# Supplementary material for: Predictive factors of metamorphopsia after reduced-fluence photodynamic therapy in patients with central serous chorioretinopathy with good baseline visual acuity
Source: PLoS One. 2020 Oct 12;15(10):e0240557. doi: 10.1371/journal.pone.0240557 (PMC7549830; doi:10.1371/journal.pone.0240557)
Supplement: S1 Data — (XLSX) [file pone.0240557.s001.xlsx]

## Sheet: data
caseNo	Log-pre VA	12MlogMAR VA	M-charts	baselineONL
1	-0.0791812	-0.176091	0.25	72
2	-0.176091	-0.176091	0.1	63.5
3	0	-0.176091	0.2	76
4	-0.176091	-0.176091	0	69
5	0	0	0.55	60
6	0	-0.176091	0.85	58.5
7	-0.0791812	-0.176091	0.65	62.5
8	-0.176091	-0.176091	1.8	40
9	-0.0791812	-0.176091	0	68
10	-0.0791812	-0.176091	0.35	79
11	-0.176091	-0.176091	0	96
12	-0.176091	-0.0791812	0.2	67
13	0	-0.0791812	0.25	86
14	-0.0791812	-0.176091	0.2	66
15	-0.0791812	-0.176091	0.2	43
16	-0.0791812	-0.176091	0.15	47
17	-0.176091	-0.176091	0.75	65
18	-0.0791812	-0.0791812	0	33.5
19	-0.0791812	-0.0791812	0.5	59.5
20	-0.0791812	-0.176091	0.35	56.5
21	0	-0.176091	0	56.5
22	-0.0791812	-0.176091	0.1	71
23	-0.0791812	-0.176091	2	60
24	0	-0.0791812	0.4	89
25	0	-0.0791812	0.35	59
26	-0.176091	-0.176091	0.6	59
27	0	-0.176091	0.3	59
28	-0.0791812	-0.0791812	0	91
29	-0.176091	-0.30103	0	97
30	-0.0791812	-0.176091	1.2	56
31	0	-0.176091	1.25	64.5
32	-0.176091	-0.176091	2	38
33	-0.176091	-0.30103	2	61.5
34	0	-0.30103	0	75
35	-0.176091	-0.176091	0.8	48
36	0	-0.176091	0	66
